# Supplementary material for: GPS-SUMO: a tool for the prediction of sumoylation sites and SUMO-interaction motifs
Source: Nucleic Acids Res. 2014 May 31;42(Web Server issue):W325–30. doi: 10.1093/nar/gku383 (PMC4086084; doi:10.1093/nar/gku383)
Supplement: Supplementary Data [file supp_gku383_nar-00459-web-b-2014-File004.zip]

Archive with 2 entries (2 files):
- Supplementary Tables.xls
- Supplementary Data.pdf
