# Supplementary material for: GPS-SUMO: a tool for the prediction of sumoylation sites and SUMO-interaction motifs
Source: Nucleic Acids Res. 2014 May 31;42(Web Server issue):W325–30. doi: 10.1093/nar/gku383 (PMC4086084; doi:10.1093/nar/gku383)
Supplement: Supplementary Data [file supp_gku383_nar-00459-web-b-2014-File004.zip › Supplementary Tables.xls]

## Sheet: Table S1
Supplementary Table S1 – The sumoylation training data set. This table lists the non-redundant data set used in sumoylation training. The UniProt accessions, precise modified sites and sumoylation peptides are included.
UniProt	Position	Peptide	UniProt	Position	Peptide	UniProt	Position	Peptide
F4IL99	140	SDSGRTSKPVVIADC	P57682	10	MFDPVPVKQEAMDPV	Q9H307	304	VVRNEEQKAEQEEGK
O00180	274	FCELHELKKFRKMFY	P57682	198	PISQKKIKIEPGIEP	O00232	92	ENIMLLSKRRSQLKQ
O00327	259	KCNRPSVKVEDKDFP	P58012	25	PETGRTVKEPEGPPP	Q6NZI2	161	MIYQDEVKLPAKLSI
O00429	532	PSAVSRDKSSKVPSA	P58012	114	SLNECFIKVPREGGG	P49792	2592	IEQSSDSKVKNLFAS
O00429	535	VSRDKSSKVPSALAP	P58012	150	YRRRRRMKRPFRPPP	P49792	2594	QSSDSKVKNLFASFP
O00429	558	ASAEADGKLIQDSRR	P61086	14	QRIKREFKEVLKSEE	Q8IXT5	151	PRKTRPLKAENPYLF
O00429	568	QDSRRETKNVASGGG	P61289	6	**MASLLKVDQEVKL	P49756	578	RRRQPQIKQEPESEE
O00429	594	GNWRGMLKTSKAEEL	P61289	12	LKVDQEVKLKVDSFR	Q13129	839	GDIKKSVKLEESATG
O00429	597	RGMLKTSKAEELLAE	P61289	14	VDQEVKLKVDSFRER	Q92766	615	LSMEAKIKQEITEGE
O00429	606	EELLAEEKSKPIPIM	P61956	5	***MADEKPKEGVKT	Q96T23	277	VLEETTVKKEKEDEK
O00429	608	LLAEEKSKPIPIMPA	P61956	11	EKPKEGVKTENNDHI	Q96T23	254	QKESEKMKSEEQPMD
O00541	517	RVMAGTLKLEDKQRL	P61956	42	KRHTPLSKLMKAYCE	Q96T23	294	VKLPVIVKLEKPLPE
O13351	14	ANISDADKSAITPTT	P62508	40	SSCSSFIKTEPSSPA	Q96T23	309	NEEKKIIKEESDSFK
O13351	30	DTSQQDVKPSTEHIN	P62805	13	KGGKGLGKGGAKRHR	Q96T23	419	EFLKDEIKQEEETCK
O15169	857	FEEKIIGKVEKVD**	P63000	183	VLCPPPVKKRKRKCL	Q96T23	456	ERVAPNFKTEPIETK
O15169	860	KIIGKVEKVD*****	P63000	184	LCPPPVKKRKRKCLL	Q9UBT2	540	LHSEDLGKDVEFEVV
O15265	257	RIMTPSVKVEKIHPK	P63000	186	PPPVKKRKRKCLLL*	Q14151	230	TCKSEPVKEESSELE
O15525	14	GNKALKVKREPGENG	P63000	188	PVKKRKRKCLLL***	Q14151	225	DILGETCKSEPVKEE
O35426-2	276	SQTNVVVKIEEAPLS	P63015	91	VSKIAQYKRECPSIF	Q14151	517	RHHSVEIKIEKTVIK
O35426-2	297	PEFIVSVKKEPLEDD	P63165	7	*MSDQEAKPSTEDLG	Q14151	391	FKEEKDIKPIIKDEK
O35615	469	PAAPRTIKVEAAEEP	P63165	25	EGEYIKLKVIGQDSS	Q14151	293	DSLLAVVKREPAEQP
O35615	507	SPNPVRVKTELSSPT	P63279	153	KRVRAQAKKFAPS**	O75533	413	AMFPEGYKVLPPPAG
O42934	198	SGFQYYLKWEGYDDP	P68431	24	PRKQLATKAARKSAP	Q9H2G2	487	MFENKLIKSEEIKDT
O43290	94	EPSERRVKREKRDDG	P70434	406	EKTLILVKLEPWVCK	Q8TAD8	30	LPAGVVVKQERLSPE
O43290	141	PLEVNAIKKEAGTKE	P70671	152	GLILGPLKDEGSSDL	P62316	8	MSLLNKPKSEMTPEE
O56136	84	LFFVQFEKGESYFHL	P78347	221	SCGPIKVKTEPTEDS	Q13428	755	GPTVTQVKAEKQEDS
O56136	447	PLQDRMFKFELTRRL	P78347	240	EMAAVTVKEESEDPD	Q96FV9	595	LAPYLEMKDSEIRQI
O56264	219	SPLPPKQKRKMERTI	P78347	456	DKPASGVKEEWYARI	P50552	286	QVGEKTPKDESANQE
O56264	221	LPPKQKRKMERTIEP	P78347	991	TDGSSQIKQEPDPTW	Q9Y2K1	328	ERKRIIIKMEPEDIP
O60016	109	FSRELNVKKENKKVF	P97447-2	144	GTGSFFPKGEDFYCV	Q8N680	505	HPVLASIKKEQETVL
O60016	160	GKTRNEVKEESQKRE	P97447-2	171	KCNKGLVKAPVWWPM	Q8NAP3	43	TIIVEDTKFKAHSNV
O60315	391	QTGLLKIKTEPLDFN	Q00288	309	PHSPFAIKQETPELS	Q96C00	286	PPKIFYIKQEPFEPK
O60315	866	PLNLTFIKKEFSNSN	Q00613	298	SSPLVRVKEEPPSPP	Q5SVZ6	25	LGLLDEIKTEPDNAQ
O60479	112	AQDPVSVKEEPEAEV	Q01543	67	QPVRVNVKREYDHMN	Q5VZL5	250	FASNIRIKEEPLDDE
O60907	560	CWNARGDKVGASASD	Q01826	744	TNTLFSVKLEEELSV	Q5VZL5	273	QGLLDKIKDEPDNAQ
O70126	207	KVIHRDIKPENLLLG	Q02078	403	TNQNISIKSEPISPP	Q8ND82	75	SSSSKGIKSEPHSPG
O70343	183	RTNPAIVKTENSWSN	Q02447	120	SATPTTIKDEAGNLV	Q8ND82	273	KFLGVIVKSERPCDE
O74261	324	FTEELDIKPENATIE	Q02447	551	SPADIRIKEEEPDPE	Q9ULJ3	40	LLIVGDQKFRAHKNV
O75030	289	PANLPNIKRELTACI	Q02591	183	ENLFQETKYPDVGTR	Q9Y4E5	706	EKTETSIKTEDDFPV
O75030	423	DLVNRIIKQEPVLEN	Q02591	196	TREQLARKVHLREEK	Q2TB10	409	NSSEIKVKVEPADSV
O75475	75	YGKPNKRKGFNEGLW	Q02591	203	KVHLREEKVEVWFKN	P49792	2571	AQSGSESKVEPKKCE
O75475	250	KPRKEPDKKEGKKEV	Q02591	209	EKVEVWFKNRRAKWR	P13647	178	QIKTLNNKFASFIDK
O75475	254	EPDKKEGKKEVESKR	Q02591	214	WFKNRRAKWRRQKRS	Q13129	1599	VKYGTKIKEEPPSEA
O75475	364	AEIKNSLKIDNLDVN	Q02591	238	KWNKTSSKASPEKRE	P08758	29	ETLRKAMKGLGTDEE
O80982	167	DGEVERLKRDHGVLV	Q02750	104	KLIHLEIKPAIRNQI	O15446	270	EPEDKTVKQEQINTE
O80982	315	LEAALDVKVEDLVGS	Q03188	534	PSDWWVVKSEESPVY	P11388	1240	KKNKKKIKNENTEGS
O92597	158	PVPASVVKAEVCDQS	Q03188	721	KQSKVIPKNRIHHKL	P11388	1228	PRITIEMKAEAEKKN
O95365	61	ACSQYFKKLFTSGAV	Q03188	746	RTKRTRLKPLEYWRG	P49750	858	SRGPGLVKQEDFRDK
O95600	67	PALFNDIKIEPPEEL	Q03330	25	DPEVKRVKLENNVEE	Q9ULU4	645	PTNPVEIKEELKSTS
O95644	349	QPPSVALKVEPVGED	Q03933	82	HIDSGIVKQERDGPV	P60709	113	TEAPLNPKANREKMT
O95644	702	PANVPIIKTEPTDDY	Q04110	5	***MTVIKTEPTTEV	O00422	13	RVTQEEIKKEPEKPI
O95644	914	APIPVTVKREPEELD	Q04110	101	YNDTPGIKTEHTAFQ	O75396	81	LCEAAFPKTLAFAYL
O95785	1523	ASPPGTVKAEEHQRQ	Q04322	498	NSRDHLLKMGFDDML	Q19289-2	460	DPNGKFIKLENSHRN
P00441	76	SRKHGGPKDEERHVG	Q05024	201	FNPDEIVKHEEEQKQ	O00482	173	NKFGPMYKRDRALKQ
P00445	19	AGVSGVVKFEQASES	Q05024	215	QTPEKEIKLENESLP	O75444	29	VNDFDLMKFEVKKEP
P01100	265	SISSMELKTEPFDDF	Q05193	376	RFPFELVKMEFDEKE	O75444	33	DLMKFEVKKEPVETD
P02545	201	ENRLQTMKEELDFQK	Q05397	152	NFFYQQVKSDYMLEI	O75444	331	LQQVDHLKQEISRLV
P02545	420	GSVTKKRKLESTESR	Q05516	242	HPGVAEVKTEMMQVD	P55055	31	PSSSPTVKEEGPEPW
P03107	35	CPPDIIPKVEGKTIA	Q05516	387	IQRELFSKLGELAVG	P10276	166	RNDRNKKKKEVPKPE
P03116	514	HKAAVQIKAPPLLVT	Q05516	396	GELAVGMKSESRTIG	P10276	171	KKKKEVPKPECSESY
P03120	292	TTPIVHLKGDANTLK	Q06413	391	STQSLNIKSEPVSPP	P10276	399	AERVITLKMEIPGSM
P03206	12	NSTSEDVKFTPDPYQ	Q07657	426	RQLGREIKQENENLI	Q9UKL3	1813	EVKKDELKSEPGSNC
P03209	19	LRLTPEIKKQLGSLV	Q07657	437	ENLIRSIKTESSPKF	Q3U1U7	542	LSLDVPIKMENESGS
P03209	213	FQTMVSSKTGHLTDD	Q07666	96	PSATASVKMEPENKY	Q3U1U7	583	FPARMHLKTEPDYRQ
P03209	517	EETSQAVKALREMAD	Q07869	185	RSEKAKLKAEILTCE	Q3U1U7	660	DCRAPIVKREPLDSP
P03243	104	GQGLKGVKRERGACE	Q07979	322	GYMDLYEKNEKKVKQ	P16371-2	167	GPQGLLNKPPEHHRP
P03485	242	ENLQAYQKRMGVQMQ	Q07979	328	EKNEKKVKQEELLNT	P16371-2	177	EHHRPDIKPTGLEGP
P04050	1487	VNADLDVKDELMFSP	Q08211	76	LVRINEIKSEEVPAF	P16371-2	272	LNGERLEKPSSSGIK
P04150	277	NVTLPQVKTEKEDFI	Q08211	120	LPPHLALKAENNSEV	P16371-2	279	KPSSSGIKQERPPSR
P04150	293	LCTPGVIKQEKLGTV	Q08499-6	323	SIPRFGVKTEQEDVL	Q03933	139	SAQKVQIKQETIESR
P04150	703	ELGKAIVKREGNSSQ	Q09472	1020	EERSTELKTEIKEEE	Q7KPL1	112	DLHKNELKHVKYCAF
P04456	61	YNRLDSYKVIEQPIT	Q09472	1024	TELKTEIKEEEDQPS	Q7KPL1	159	SGPSRLVKDEYSAGP
P04591	475	ETTTPPQKQEPIDKE	Q12216	438	VNQNHSVKNENQGTV	P05067-4	587	GSGLTNIKTEEISEV
P04637	386	RHKKLMFKTEGPDSD	Q12216	446	NENQGTVKQEQDYDS	P05067-4	595	TEEISEVKMDAEFRH
P04786	65	KKKTKKIKTEPVQSS	Q12692	126	INKALLLKVEKKGSK	Q15022	72	GAAVLPVKKPKMEHV
P04786	91	TSKPKKIKKEDGDVK	Q12692	133	KVEKKGSKK******	Q15022	75	VLPVKKPKMEHVQAD
P05455	41	KFLKEQIKLDEGWVP	Q12772	464	LLDDAKVKDEPDSPP	Q00653	90	CNYEGPAKIEVDLVT
P05549	10	WKLTDNIKYEDCEDR	Q13164	6	**MAEPLKEEDGEDG	Q00653	298	TPPYHKMKIERPVTV
P05627	229	HPRLQALKEEPQTVP	Q13164	22	AEPPGPVKAEPAHTA	Q00653	689	TLTRLLLKAGADIHA
P05627	257	MESQERIKAERKRMR	Q13263	554	LAGMAIVKEEETEAA	Q00653	863	LPSTAEVKEDSAYGS
P05750	212	AVTIIEPKEEEPILA	Q13263	575	ATEGPETKPVLMALA	P08047	16	DEMTAVVKIEKGVGG
P05783	207	ETEIEALKEELLFMK	Q13263	676	CHVLPDLKEEDGSLS	Q9N6D8	26	DSTEVDIKEDIPKTV
P05783	372	ALLNIKVKLEAEIAT	Q13263	750	IRARLQEKLSPPYSS	Q9N6D8	302	VRRCIAIKTEDTESN
P05787	285	AESMYQIKYEELQSL	Q13263	779	FNKLTEDKADVQSII	P18846	215	KTDDPQLKREIRLMK
P05787	364	EAALQRAKQDMARQL	Q13263	804	NEAFGDTKFSAVLVE	P18846	234	ARECRRKKKEYVKCL
P06400	720	KVKNIDLKFKIIVTA	Q13285	119	QIRANGFKLETGPPM	O00257	494	PPSSLQVKPETPASA
P06401	388	QPPALKIKEEEEGAE	Q13285	194	AFPGRAIKSEYPEPY	P54253	609	AEISNDLKIDSSTVE
P06730	36	ANPEHYIKHPLQNRW	Q13363	428	PSPGQTVKPEADRDH	P54253	745	LSENGELKFPEKMGL
P06730	49	RWALWFFKNDKSKTW	Q13422	58	RVVASNVKVETQSDE	Q7KPL1	222	PTGRTIPKIEPQDGV
P06730	162	NVRAKGDKIAIWTTE	Q13422	241	GTLYPVIKEETNHSE	P62987	11	FVKTLTGKTITLEVE
P06730	206	SHADTATKSGSTTKN	Q13426	210	QEREKDIKQEGETAI	P06778	11	IMDMDEKKPVFGNHS
P06730	212	TKSGSTTKNRFVV**	Q13485	113	KNELKHVKYCQYAFD	P09081-2	308	SACRVLVKDEPEADY
P06748	230	KGQESFKKQEKTPKT	Q13485	159	APSSMMVKDEYVHDF	Q9N658	509	CDQSFQRKVDLRRHR
P06748	263	EKGGSLPKVEAKFIN	Q13547	444	FKKAKRVKTEDEKEK	Q7LC44	110	ANLERWVKREMHVWR
P06778	10	EIMDMDEKKPVFGNH	Q13547	476	KPEAKGVKEEVKLA*	Q7LC44	268	VKNWVEFKKEFLQYS
P06778	126	AAFERAKKSAVTDAL	Q13569	330	DAKKMAVKEEKYDPG	P13693	164	TPYMIFFKDGLEMEK
P06778	200	EQQQYPNKRRQLTKV	Q14151	524	KIEKTVIKKEEKIEK	P53067	909	QLITSDIKQEVVNAN
P06778	220	DSTKNLVKIENTVSR	Q14164	231	FGGPRRNKEIMYRIT	O75626	816	PLVPVKVKQETVEPM
P06786	1220	ARKGKKIKLEDKNFE	Q14191	496	PTHSKCLKMERNLGL	P41235	365	IKLFGMAKIDNLLQE
P06786	1246	SKAPTKIKKEKTPSV	Q14526	333	SLLYRWMKHEPGLGS	Q12948	227	PVRIQDIKTENGTCP
P06786	1277	SSSIFDIKKEDKDEG	Q14831	889	DRPNGEAKTELCENV	Q12948	256	GSAAAVPKIESPDSS
P08069	1055	LNEASVMKEFNCHHV	Q15054	258	LDSEQAVKEEKIVEQ	Q99958	214	AEKKVVIKSEAASPA
P08069	1130	MAYLNANKFVHRDLA	Q15054	444	REERKGPKKGTAALG	Q99958	227	PALPVITKVETLSPE
P08069	1150	VAEDFTVKIGDFGMT	Q15542	14	EQTEVAVKLEPEGPP	P52739-2	567	DAEDLETKPTVDSEA
P08151	180	PFPTCQLKSELDMLV	Q15596	239	VSQPKSIKEEGEDLQ	P12004	164	AVVISCAKDGVKFSA
P08151	815	HYGQVQVKPEQGCPV	Q15596	731	PGSEVTIKQEPVSPK	P12004	254	LKYYLAPKIEDEEGS
P08235	89	GILTSDIKTELESKE	Q15596	788	LIAMKTEKEEMSFEP	Q9NUW8	111	QAEKVVIKKEKDISA
P08235	399	LNIVQYIKPEPDGAF	Q15744	121	DPRAVAVKEEPRGPE	Q9NUW8	139	APACHRLKEEEDEYE
P08235	428	SSFSVPIKQESTKHS	Q15788	732	VQGNSSIKLELDASK	P17302	144	YGIEEHGKVKMRGGL
P08235	494	SGFPVGIKQEPDDGS	Q15788	774	SLDDVKVKVEKKEQM	P17302	237	YVFFKGVKDRVKGKS
P08235	953	FRESHALKVEFPAML	Q16514	19	LSNFSSIKPEPASTP	Q9UBT2	236	SNEDGDIKRISTKEW
P09450	237	SRGASAFKEEPQTVP	Q16621	368	FLVPRGTKMEATD**	Q9UBT2	257	DPVKLFTKLFKDDIR
P09450	267	MEDQERIKVERKRLR	Q16665	391	SSLFDKLKKEPDALT	Q9UBT2	271	RYLLTMDKLWRKRKP
P09450	301	EDKVKTLKAENAGLS	Q16665	477	LNQEVALKLEPNPES	Q9UBT2	275	TMDKLWRKRKPPVPL
P09874	203	KKQLPGVKSEGKRKG	Q16666	561	TTLKPRLKTEPEEVS	Q9UBT2	190	IHCIVWAKYLFNQLF
P09874	486	SPWGAEVKAEPVEVV	Q16849	754	DHARIKLKVESSPSR	P35226	88	KLVPGLFKNEMKRRR
P10071	87	DERASLIKKEIHGSL	Q24151	187	ALGMVTPKVELYEVQ	P52565	138	HTYRKGVKIDKTDYM
P10071	462	PEGTTLVKEEGDKDE	Q2QGD7	660	PELLAPIKVEPDSPS	Q86B87	160	PRASARYKIETVDDG
P10071	696	CLQVKTVKAEKPMTS	Q38953	505	PTFGQRSKLSIQEQR	Q86B87	423	KRGRPKTKVEDQTPK
P10071	779	TKWMEHVKLERLKQV	Q42547	423	IRTKCVIKKENNFKQ	P03069	50	LIFDKFIKTEEDPII
P10071	1422	TCRVNGIKMEMKGQP	Q42551	154	KRVKLQSKQYPALV*	P03069	58	TEEDPIIKQDTPSNL
P10242	503	EDLQDVIKQESDESG	Q505F1	238	NIHPSGIKTEPAMLM	Q9M7Q7	254	IRYYLAPKIEEEEDT
P10242	527	PPLLKKIKQEVESPT	Q5A376	356	ILRGIQPKYEIHHGV	Q9M7Q7	13	LVQGSLLKKVLESIK
P10275	386	PHPHARIKLENPLDY	Q8IZQ8	571	PFLAASIKQEEAVSS	Q9M7Q7	14	VQGSLLKKVLESIKD
P10275	520	YPSPTCVKSEMGPWM	Q60591	684	YHPVPAIKTEPSDEY	Q9M7Q7	20	KKVLESIKDLVNDAN
P10636	657	GGGQVEVKSEKLDFK	Q60591	897	LPTGVTVKQEQNLDQ	Q9M7Q7	217	RYMNSFTKATPLSDT
P10914	275	VYGDFSCKEEPEIDS	Q60974	152	KDPAFGVKHEAPSSP	Q9M7Q7	240	LPVVVEYKVAEMGYI
P10914	299	QRVFTDLKNMDATWL	Q60974	260	IFEGLGPKVELPLYN	Q9JLQ4	237	PSTSFQIKVDPMPPF
P10989	68	KRGILTLKYPIEHGI	Q60974	1117	AAPLTYIKQEEFSPR	Q9JLQ4	424	PFVGMPVKADGKAFC
P10989	284	ATYNSIMKCDVDIRK	Q60974	1330	LKYPKQIKRESPPIR	Q96B97	598	FGTEGKPKMEPAASS
P11387	103	ASGDAKIKKEKENGF	Q61183	444	WVIGLVFKKTENSEN	O60566	250	IRVGGALKAPSQNRG
P11387	117	FSSPPQIKDEPEDDG	Q61183	445	VIGLVFKKTENSENL	Q9UGC6	121	WLACEDLKKEQNKKV
P11387	153	DYKPKKIKTEDTKKE	Q61183	506	SHVLQKRKKHSTEGV	P29373	102	VCEQKLLKGEGPKTS
P11387	328	KEEKLKIKEENEKLL	Q61183	507	HVLQKRKKHSTEGVK	P23396	18	FVADGIFKAELNEFL
P11387	436	LNPSSRIKGEKDWQK	Q61183	730	ANPIPVIKNSIKLRL	P23396	214	HVSIVEPKDEILPTT
P11474	14	GIEPLYIKAEPASPD	Q61183	734	PVIKNSIKLRLNR**	P23396	230	ISEQKGGKPEPPAMP
P11474	403	LAHFYGVKLEGKVPM	Q61624	115	LNVPISVKQEITFTD	Q13330	509	PINSAAIKAECTARL
P11831	147	TRGRVKIKMEFIDNK	Q61624	356	YSSSTKVKDEYMVAE	P21081	40	TRQLNMEKREVNKAL
P11978	1128	TKKPLMVKNVKPSSP	Q62915	679	CIAMEKTKQEQQASC	P21081	99	KSMREDHKSFDDVIP
P12757	50	INKVPTVKKEHLDDY	Q63120	949	VEGQKLIKKEFVETG	P16615-2	480	SVIKQLMKKEFTLEF
P12757	383	QSWYPVIKQEGDHVS	Q64127	724	MLEPIRIKQENSGPP	P16615-2	585	EDSANFIKYETNLTF
P12956	556	GSGSKRPKVEYSEEE	Q64127	742	DFPVVIVKQESDEES	P52952	52	SCMLAAFKPEAYAGP
P13202	450	REDTVSVKSEPVSEI	Q66478	1600	KTIWVEHKLINVLDA	P49711	74	DPTLLQMKTEVMEGT
P14316	137	EDKVKHIKQEPVESS	Q680Q4	100	DTSNLKVKGEPEDPF	P49711	689	ENIIVEVKKEPDAEP
P14316	166	AVLTSTIKNEVDSTV	Q680Q4	479	CPSAVDIKRKMEMLP	Q13002	886	PQAPVIVKTEEVINM
P14316	293	PDLQVTIKEESNPVP	Q680Q4	488	KMEMLPVKQEGYSDG	Q9UQR1	115	LNVPISVKQEITFTD
P15330-2	382	TQNIPPIKTEPRDTS	Q6EEV6	11	EKPTEEVKTENNNHI	Q9UQR1	356	YSSSTKVKDEYMVAE
P15387	474	KNGESIAKKDKVQDN	Q6H8K0	254	QSLIQTIKNDIVGLK	Q9BZK7	497	CWNAAGDKVGASASD
P15873	127	DIDADFLKIEELQYD	Q6XA64	802	SILKKTIKSEPNSES	P43004	571	SVEEEPWKREK****
P15873	164	SINIMITKETIKFVA	P19893	175	PIMLPLIKQEDIKPE	Q96GD4	202	KVIHRDIKPENLLLG
P15976	137	TSFLETLKTERLSPD	P19893	180	LIKQEDIKPEPDFTI	Q9JIX5	609	VDVTGPIKPEPILPE
P16220	285	PAEEAARKREVRLMK	Q86YP4	30	DVESKKIKMERGLLA	P47743	882	DRPNGEVKSELCESL
P16220	304	ARECRRKKKEYVKCL	Q86YP4	487	GTAPAQAKAEPTAAP	Q92985	444	DLSAGRPKEKSLVLV
P16649	270	TETEIKPKEEDATPA	Q8IYA6	198	ILTEPERKPDPKLYT	Q92985	446	SAGRPKEKSLVLVKL
P17544	118	STPDIKIKEEEPVEV	Q8IZL8	826	ASPPVPAKEEPEELP	Q14676	1840	SQKTVIIKEEEEDTA
P17655	390	MNPQYLIKLEEEDED	Q8K400	766	LSLPTDLKPDLDVKD	Q9UJQ4-2	156	AESVVYLKTETALPP
P17676	174	PPPPAELKAEPGFEP	Q8N2W9	35	GRSKSGLKHELVTRA	Q9UJQ4-2	316	GLAPFTLKPDGTRVL
P17844	53	WNLDELPKFEKNFYQ	Q8N4C6	1641	EQEKFNLKEELERCK	Q9UJQ4-2	374	SAVDVKPKDEAALYK
P18031	335	FPNHQWVKEETQEDK	Q8N4C6	1680	QQENHLLKDELEKMK	Q9UJQ4-2	401	RAPPTYVKVEVPGTF
P18031	347	EDKDCPIKEEKGSPL	O00429	38	VGTQSSGKSSVLESL	P38904	981	KGVTTPIKIEDSDAN
P18356	227	TLDFELIKTEAKQPA	Q8W234	200	LRNLGSVKLEPQQIQ	P38904	1154	PLKRPQIKPEVSVIN
P18356	573	QLKLNWFKKGSSIGQ	Q8WXI9	33	DVLAKRLKMEGHEAM	O75643	944	GISHDDLKGDPLLDQ
P18412	54	VSTAACVKNEAEDNI	B7ZR65	61	PKGDQELKKETEDEK	O75643	971	LDKNNLVKYDKKTGN
P19419	230	PPEAPNLKSEELNVE	B7ZR65	253	QPGKPDLKREGRPLQ	O75643	1071	QAFISQLKLEGFALM
P19419	249	RALPPEVKVEGPKEE	B7ZR65	365	SQQRTHIKTEQLSPS	O75643	1199	PITRSTLKVELTITP
P19419	254	EVKVEGPKEELEVAG	Q91ZP3	599	RGRNATIKEESKPEQ	O75643	2091	LQQKAKVKLDFVAPA
P19544	73	PPPHSFIKQEPSWGG	Q91ZP3	629	LGLATRIKHESSSSD	Q8N2W9	128	RLPAKTLKPEVRLVK
P19544	177	QFPNHSFKHEDPMGQ	Q92317	141	NSVSDPVKSEDSS**	P06401	7	*MTELKAKGPRAPHV
P19793	108	VSSSEDIKPPLGLNG	Q92585	217	LSLNKELKQEPVEDL	P06401	531	GYQAAVLKEGLPQVY
P20193	839	CDSRLPIKVFYLRQH	Q92585	299	LAQDINIKTEFSPAA	Q9QYE3	634	SSLSPFSKRIKLEKE
P20263	118	ADRPNAVKLEKVEPT	Q92793	998	DVPVLEMKTETQAED	Q96EP1	663	ICEQTRFKN******
P20941	33	INDWRKFKLESQDSD	Q92793	1033	LQGASQVKEETDIAE	O00255-2	591	QVQMKKQKVSTPSDY
P21063	95	NPNSDLIKIETPNEL	Q92793	1056	DEKKPEVKVEVKEEE	Q9VEZ5	186	GICHRDLKPDNIVIQ
P21538	807	FSSNISMKTEN****	Q92797	361	DSTLKKMKLEPNLGE	Q02080-2	319	PTPPVSIKSERLSPA
P22460	221	REDEGFIKEEEKPLP	Q92797	483	PKEEKVVKTESVLIK	Q8NEB9	840	LEPDKTVKKVQDKFR
P22460	536	HEEPAVLKEEQGTQS	Q92844	282	DNPGNFVKTEETLFE	Q19691	231	NEKVTELKIENNPFA
P23204	358	FCDIMEPKFDFAMKF	Q92993	430	LEILMGLKSESGERP	Q19691	400	EAEKPEVKKEQKSVT
P23497	297	SVRLVDIKKEKPFSN	Q92993	451	ISEITSIKKEDVIST	P16104	10	GRGKTGGKARAKAKS
P23769	222	VSLTESMKMESGSPL	Q940Y3	447	YVASSNIKSEARGSG	Q7T246	123	DLYEEGIKEEPQQLH
P23769	389	VNRPLTMKKEGIQTR	Q94KE2	402	SSRVTTIKSEAEAPS	Q7T246	187	PPPANGIKEERASCE
P24385	33	RVLRAMLKAEETCAP	Q969V6	499	SPLQILVKEEGPRAG	Q7T246	233	NSSANYIKEEVVQCH
P25490	288	RMKPRKIKEDDAPRT	Q969V6	576	APLGTPVKQENSFSS	P31749	276	NVVYRDLKLENLMLD
P25963	21	EGPRDGLKKERLLDD	Q969V6	624	GPPSVVVKQEALQPE	P02340	375	GQSTSRHKKTMVKKV
P26447	22	TFHKYSGKEGDKFKL	Q96EB6	734	INEAISVKQEVTDMN	Q03112	533	DLRSLPLKMEPQSPG
P26447	96	FFEGFPDKQPRKK**	Q96FA3	202	NGFTEDSKPGIWREI	Q03112	698	LESFSALKPEASELL
P27540	245	DLKTGTVKKEGQQSS	Q96FA3	266	LSHTPTVKHLEALRQ	Q03112	874	RMNGSHFKDEKALVT
P27577	15	KPTLTIIKTEKVDLE	Q96FA3	295	TLAFPSMKRKDVVDE	Q60864	123	EARLAERKFMNPFNL
P27577	227	QTDYFAIKQEVLTPD	Q96FA3	297	AFPSMKRKDVVDEKQ	Q60864	210	PPPKKEPKPEPMEED
P27782	25	TDEMIPFKDEGDPQK	Q96FA3	303	RKDVVDEKQPWVYLN	Q60864	312	RIGNSYFKEEKYKDA
P27782	267	AIVTPQVKQEHPHTD	Q96QD9	140	YFPVLKRKANLLRQN	Q60864	395	KRNPRDAKLYSNRAA
P27815	358	NIPRFGVKTDQEELL	Q96T23	278	LEETTVKKEKEDEKE	Q60864	486	HDSPEDVKRRAMADP
P28324	167	VKLFKLIKTENPAEK	Q99497	130	VTTHPLAKDKMMNGG	P02545	486	LTYRFPPKFTLKAGQ
P28360	9	TSLPLGVKVEDSAFG	Q99607	657	FNPTSLIKMEPHDI*	P34021-3	662	LIGGVAVKSEHSTTA
P28360	127	LPEDALVKAESPEKP	Q99683	535	TTEQPVAKQELVDFW	P03496	70	QIVERILKEESDEAL
P29374	418	HHHEPKVKEEKKDLE	Q99683	1083	GAEEPKLKWEHITTL	P03496	219	PPLTPKQKREMAGTI
P29374	444	EMPLTEVKSEPEENI	Q99683	1114	ATTLSKLKLELDFDS	Q9H063	35	RIESYSCKMAGDDKH
P29590	65	QQCQAEAKCPKLLPC	Q99814	394	NFLFTKLKEEPEELA	P23759	85	VSHGCVSKILCRYQE
P29590	160	EAHQWFLKHEARPLA	Q99856	398	ITPAPKIKKEEDSAI	P03871	305	SVLYHILKELIQSQG
P29590	490	QCPRKVIKMESEEGK	Q9BYV9	202	AAIPVAEKEEALLPE	P07910-2	237	KKDETNVKMESEGGA
P29590	497	KMESEEGKEARLARS	Q9BYV9	276	GLARGQIKSEPPSEE	P03410	197	RLEELLYKMFLHTGT
P31596	570	SVEEEPWKREK****	Q9BYV9	421	PGLEALCKQEGELDR	P03410	263	MISGPYPKAGQPSLV
P32120-2	400	RLRLKGLKDEDYDDQ	Q9BYV9	580	NQVRPQIKCEQSYGT	P60484	254	LPVCGDIKVEFFHKQ
P32333	101	PLDNAQVKLEHEMKI	Q9C598	2	******MKSELNLPA	P60484	266	HKQNKMLKKDKMFHF
P32333	109	LEHEMKIKLEEATQN	Q9CAE3	287	VDPDVDIKVEVAFNQ	Q99PV8	679	LHAAKRIKVEKDLEL
P32457	4	****MSLKEEQVSIK	Q9CAE3	693	RKRNEDPKADQHSNK	Q99PV8	877	HLLTNDVKIEQAERS
P32457	11	KEEQVSIKQDPEQEE	Q9CAE3	770	DSVIASIKAERTGRK	Q9SBG3	283	VSPDHETKPDITGCC
P32457	30	QFNDVQIKQESQDHD	Q9FNB4	320	SVNLRTVKSEIIEES	P35869	63	FPQDVINKLDKLSVL
P32457	63	EAAESDVKVEPGLGM	Q9H2X6	32	FCSVKKLKIEPSSNW	P35869	510	MGNDTILKHEQIDQP
P32457	287	NLIPVIAKSDILTDE	Q9H2X6	1191	GYPLSPAKVNQYPYI	O60216	216	LEYEDQYKDDNFGEG
P32457	443	LHEAKLAKLEIEMKT	Q9H3D4	588	MDDLASLKIPEQFRH	O60216	317	DITVKETKAKRKRKL
P32457	465	EKEKKLQKSETELFA	Q9H3D4	676	RNKQQRIKEEGE***	O60216	319	TVKETKAKRKRKLIV
P32458	412	LEKEAKIKQEE****	Q9HAZ2	752	LAHNLLVKAEPKSPR	O60216	321	KETKAKRKRKLIVDS
P32504	556	PDTHPTQKQESEGPL	Q9LSE2	393	QTLSCRVKEELCPSS	O60216	323	TKAKRKRKLIVDSVK
P32504	651	IRDNQPIKKEENIVN	Q9NP62	156	KGEHDHPKPETKLEA	O60216	330	KLIVDSVKELDSKTI
P32504	779	TGKFSTLKRPQLYMT	Q9NSC2	1086	NSLSSLIKTEVNGFV	O60216	335	SVKELDSKTIRAQLS
P32526	301	NSEFRELKVELIDKR	Q9NX24	5	***MTKIKADPDGPE	O60216	358	LDLAPPTKKLMMWKE
P32526	333	EIERLQSKLLTTKYT	Q4LE39	429	NVKEIKVKEENETEI	O60216	359	DLAPPTKKLMMWKET
P32526	381	LDAGVASKTNELAQR	Q4LE39	440	ETEIKEIKMEEERNI	O60216	364	TKKLMMWKETGGVEK
P32526	529	VSRGENEKSPDSFIT	Q9P1Z2	29	RTYIPNTKVECHYTL	O60216	371	KETGGVEKLFSLPAQ
P32797	909	AQNGVTVKKEEDNDD	Q9QXZ7	178	ITAETCAKLEPEDAE	O60216	387	LWNNRLLKLFTRCLT
P32944	594	ITFEGNLKLGDFGMA	Q9QXZ7	315	LKALVLFKPETRGLK	O60216	403	LVPEDLRKRRKGGEA
P33244-2	418	AYPNMNIKQEIQIPQ	Q9QXZ7	322	KPETRGLKDPEHVEA	O60216	406	EDLRKRRKGGEADNL
P34896	38	VEVYNIIKKESNRQR	Q9SJN0	391	EAELNQLKEENAQLK	O60216	418	DNLDEFLKEFENPEV
P35187	621	PSWSPKIKREKSSVS	Q9M0K4	258	VFGSKCKKQEHHIYR	Q75MX6	495	LGGLRPIKIEPEDLD
P35187	831	YKELKFFKREYPDIP	Q9U1H5	438	SPSDSSIKSEPVSPS	O14503	159	EVLQYLAKHENTRDL
P35398	273	GLDINGIKPEPICDY	Q9UBD0	215	MKRRVGVKSAPRHQE	O14503	279	GERIGAIKQESEEPP
P35520	211	VGVAWRLKNEIPNSH	Q9UBG0	1142	GTFRLLQKPLRWHDA	P54274	337	TQQQDLNKKERRVGT
P35712	404	TVSPTGIKNEKRGTS	Q9UBW7	963	MMSEDEGKTETTNIN	P54274	338	QQQDLNKKERRVGTP
P35712	417	TSPVTQVKDEAAAQP	Q9UER7	630	GDSGPPCKKSRKEKK	P54274	349	VGTPQSTKKKKESRR
P36049	36	KKKSQELKKEEPTIV	Q9UER7	631	DSGPPCKKSRKEKKQ	P54274	350	GTPQSTKKKKESRRA
P36049	61	KEKKADVKKEVAADT	Q9UG01	4	****MHLKHLRTLLS	P54274	351	TPQSTKKKKESRRAT
P36508	411	IAYLSEVKEERDDIP	Q9UHF7	1192	TKAPPNVKNEGPLNV	P54274	352	PQSTKKKKESRRATE
P36956	123	FSPGPGIKEESVPLS	Q9UHF7	1201	EGPLNVVKTEKVDRS	Q15554	140	INVLEMIKTEFTLTE
P36956	418	DVLMEGVKTEVEDTL	Q9UIS9	499	VVALPQVKQEKADTQ	Q15554	245	TMAKKALKSESAASS
P37231	107	QEYQSAIKVEPASPP	Q9UIS9	538	DPGLPSVKQEPPDPE	Q15554	333	LKNKRPRKDENESSA
P37231	395	FGDFMEPKFEFAVKF	Q9UKF6	462	TLNFRGEKLAKVMGF	P42229	696	KAVDGYVKPQIKQVV
P37840	96	AAATGFVKKDQLGKN	Q9UKF6	465	FRGEKLAKVMGFLAD	P42229	700	GYVKPQIKQVVPEFV
P37840	102	VKKDQLGKNEEGAPQ	Q9UKF6	545	EELEIQEKPALKVFK	P51692	701	KAVDGYVKPQIKQVV
P38398	109	ANSYNFAKKENNSPE	Q9UKL0	294	TETVPQVKKEKHSTQ	P51692	705	GYVKPQIKQVVPEFV
P38438	277	QFETVAVKIFPYEEY	Q9NS56	560	STRIKSKKEEKRSTS	P15806	496	TAGASEIKREEKEDE
P40337	171	QVVRSLVKPENYRRL	Q9UPG8	250	SQELLKIKTEPVDML	Q12223	207	LYGSKKIKNEANTNY
P40381	103	GGYEYLLKWEGYDDP	Q9UPG8	269	CSSTVSVKEELSPVL	Q12223	228	NSKPTFIKLEDAKGT
P40460	231	WMVRTNIKLDMCLNK	Q9UPN6	18	LYSLNDYKPPISKAK	Q12223	238	DAKGTHIK*******
P41161	89	APPPTKIKRELHSPS	Q9UPW6	233	YKKYKKIKVERVERE	P26754	199	NGQSLFVKDDNDTSS
P41161	263	PPPPQGFKQEYHDPL	Q9UPW6	350	PPIPRAVKPEPTNSS	P26755	46	QSPTISSKNGSEVEM
P41161	293	FQSPMGIKQEPRDYC	Q9UQ80	93	VCHFSPLKSDQDYIL	P22336	133	EHPNETLKDEDITDS
P41161	350	ERLEGKVKQEPTMYR	Q9UQ80	298	MGVVECAKHELLQPF	P22336	170	NLNANERKFANENPN
P41212	99	KALLLLTKEDFRYRS	Q9Y230	456	AFLFNELKGETMDTS	P22336	427	NANFITLKQEPGMGG
P41212	11	TPAQCSIKQERISYT	Q9Y265	225	EEYVPLPKGDVHKKK	Q92731	4	****MDIKNSPSSLN
P41970	162	PDAFKAIKTEKLEEP	Q9Y2W7	26	LGHTPLSKKEGIKWQ	Q9NZN4	315	AYIISYLKKEMPSVF
P42224	703	PKGTGYIKTELISVS	Q9Y2W7	90	QAQTKFTKKELQSLY	Q12158	165	QENSMERKVQGAAPW
P42260	886	PQAPVIVKTEEVINM	Q9Y2X3	467	KKAKIKVKVEEEEEE	Q12158	290	GFDLDIEKEAPAGNI
P42575	77	MRELIQAKVGSFSQN	Q9Y2X3	497	RGKKKHIKEEPLSEE	Q12158	460	EENIIDAKTRNEQTT
P42858	6	**MATLEKLMKAFES	Q9Y458	63	EPLEKQPKTEPSTSA	P16790	4	****MDRKTRLSEPP
P42858	9	ATLEKLMKAFESLKS	Q9Y4K3	124	LFPDNFAKREILSLM	P16790	18	PTLALRLKPYKTAIQ
P42858	15	MKAFESLKSFQQQQQ	Q9Y4K3	142	PNEGCLHKMELRHLE	P16790	167	IGPHTRVKRNVKKAP
P43268	96	HSPTTRIKKEPQSPR	Q9Y4K3	453	HEEIMDAKPELLAFQ	P16790	171	TRVKRNVKKAPCPTG
P43268	226	PYPQQSFKQEYHDPL	Q6DJT9	244	NQELLKVKTEPVDFL	P16790	172	RVKRNVKKAPCPTGT
P43268	260	PGAGVVIKQEQTDFA	Q6DJT9	263	CNVSVPIKDELLPVM	P16790	215	RVSFHGVKNMRINVQ
P43268	322	EKFEGDIKQEGVGAF	Q9Y5Q3	32	DLLKFDVKKEPLGRA	P16790	280	QRGDPFDKNYVGNSG
P43351	411	HRKSQDMKKRKYDPS	Q9Y5Q3	297	ERDAYKVKCEKLANS	P16790	288	NYVGNSGKSRGGGGG
P43351	414	SQDMKKRKYDPS***	Q9Y6K9	277	AEEALVAKQEVIDKL	P16790	339	GGGGGGKKHDRGGGG
P43354	91	SGQQSSIKVEDIQMH	Q9Y6K9	309	KAQADIYKADFQAER	P16790	352	GGGSGTRKMSSGGGG
P43354	577	LQRIFYLKLEDLVPP	Q9Y6Q9	723	CGDGNVVKQEQLSPK	P16790	371	HGLSSKEKYEQHKIT
P43694	365	SEEMRPIKTEPGLSS	Q9Y6Q9	786	QEKDPKIKTETSEEG	P16790	376	KEKYEQHKITSYLTS
P45973	69	LISEFMKKYKKMKEG	Q9Y6Q9	1194	SRQALELKMENPTAG	P16790	384	ITSYLTSKGGSGGGG
P45973	71	SEFMKKYKKMKEGEN	Q9ZQ70	508	PVARLRLKEEQIT**	P16790	410	GNYFNDAKEESDSED
P45973	84	ENNKPREKSESNKRK	P51858	80	FGKPNKRKGFSEGLW	P16790	429	EFVPNTKKQKCG***
P45973	104	SADDIKSKKKREQSN	P51858	96	IENNPTVKASGYQSS	P16790	431	VPNTKKQKCG*****
P45973	106	DDIKSKKKREQSNDI	Q13887	162	RPCVTHIKTEPVAIF	P03372	266	RRGGRMLKHKRQRDD
P46060	8	MASEDIAKLAETLAK	Q13887	209	EVNNIFIKQELPTPD	P03372	268	GGRMLKHKRQRDDGE
P46060	524	LVHMGLLKSEDKVKA	Q9UHP3	99	IDLTGDDKDDLQRAI	Q4DIR8	23	AGEKPAVKSETPLVS
P46099	56	PSLHVSLKSEDPSGE	P37231	63	HSHSFDIKPFTTVDF	Q6P4R8-2	352	KKKIKTIKSEAEDLA
P48432	247	GSMGSVVKSEASSSP	Q15326	407	RNQSVEPKKEEPEPE	Q6P4R8-2	384	PLAIPAIKEEPLEDL
P48437	232	VSARKEQKREERRQL	P38398	119	NNSPEHLKDEVSIIQ	P45973	32	VLDRRVVKGQVEYLL
P48437	326	EMAENKPKREGSNKE	P27694	449	WKTLYEVKSENLGQG	P32182	6	**MLGAVKMEGHEPS
P48437	353	KHLAETLKQELNTAM	P27694	577	FIFRVRVKVETYNDE	Q92985	452	EKSLVLVKLEPWLCR
P48437	556	GLSLSLIKSECGDLQ	Q9UKV3	532	SAQPLPLKIEELALA	P20153	20	SHIKEEVKPDISQLN
P48552	170	ALSHDSLKVEKDLRC	Q09666	891	KFSMPGFKAEGPEVD	Q60793	275	PRMCPKIKQEAVPSC
P48552	756	QILMVKIKSEPCDDL	Q9UJX5	772	SNKPVKIKEEVLSES	Q9Z104	31	GAFVVAVKQERSEGS
P48552	1154	LGSVLTIKKESE***	Q9UJX5	798	LAPEIVIKVEKLDPE	Q9Z104	156	KIQENKIKKEDSSSG
P49138	339	KERWEDVKEEMTSAL	Q9NYF8	831	TTFQKRPKEEEWDPE	Q9Z104	157	IQENKIKKEDSSSGL
P49715	161	ALRPLVIKQEPREED	O60885	1111	PQPLVVVKEEKIHSP	Q9Z104	125	RYLDEAEKEKQQYLK
P49716	120	PAAPRLLKREPDWGD	P27824	525	DAPQPDVKEEEEEKE	P49790	353	DITDFQAKREKVDSQ
P49841	292	NPNYTEFKFPQIKAH	Q8IX12	1012	LLPTPTVKQESKDVE	P40075	180	TQPPVQVKKEEVPPV
P50623	153	KKVLLQAKQYSK***	Q96RT1	506	QTIVHRLKDEETNED	P60484	289	GPEETSEKVENGSLC
P50623	157	LQAKQYSK*******	P21333	299	EPTGNMVKKRAEFTV	P39748	168	ASCAALVKAGKVYAA
P52926	66	SPSKAAQKKAEATGE	Q8N3X1	348	WRRKVICKEEPVSEV	Q0VGT2	630	CLHIKAIKTESSGLC
P54132	317	SASSSSSKCLSTLKD	P15408	222	SVGAVVVKQEPLEED	Q0VGT2	716	VHRFEQLKREKLKSL
P54132	331	DLDTSDRKEDVLSTS	Q8TEQ6	754	PTLRTPVKLESIDGN	P03409	280	SSSFIFHKFQTKAYH
P54132	344	TSKDLLSKPEKMSMQ	P52272	698	SKGCGVVKFESPEVA	P03409	284	IFHKFQTKAYHPSFL
P54132	347	DLLSKPEKMSMQELN	P52272	17	EVAATEIKMEEESGA	P12954	1081	SKRGDKVKVEEVIDL
P54253	16	NECLPPKKREIPATS	Q9BUJ2	117	FYDTQVIKQENESGY	P12954	1089	VEEVIDLKSEFEEDD
P54253	194	LSQTPGHKAEQQQQQ	Q8NHM5	890	NKPLRRFKQEPEDEL	P12954	1142	QKFSKKVKNEPASSQ
P54845	20	VNDFDLMKFEVKREP	Q07666	102	VKMEPENKYLPELMA	Q2V075	239	QRRLMQMKVEHDALK
P54845	24	DLMKFEVKREPSEGR	P02545	378	MEIHAYRKLLEGEEE	Q2V075	328	SPESNSVKEEPTIIL
P55055	409	LLSYTRIKRPQDQLR	P27816	838	PKKPTAIKTEGKPAE	Q16204	74	QQENKVLKIELETYK
P55055	447	ALRLQDKKLPPLLSE	P46013	2734	RVQKVQVKEEPSAVK	Q16204	266	MRHIRFLKNEVERLK
P55265	418	NGQEPVIKLENRQEA	O43795	287	KLGNIEFKPESRVNG	Q16204	424	SNSPDKFKRPTPPPS
P55852	23	AHINLKVKGQDGNEV	Q13506	480	TLEKKVIKTEPEDSR	P11627	1147	LLILCFIKRSKGGKY
P55852	42	KRSTQLKKLMNAYCD	Q49A26	269	SITPTDKKIGFLGLG	P11627	1172	DSEARPMKDETFGEY
P56524	559	AQAGVQVKQEPIESD	P82970	101	EKEIVEVKEENIEDA	P23611	310	VCKGRPNKLERDEVV
P56539	38	NINEDIVKVDFEDVI	Q14980	1766	ISQRLPPKVESLESL	P32468	358	KYFTDQVKAEEQRFR
P56817	275	EINGQDLKMDCKEYN	Q86U86	1293	DEIYYFRKPIVPQKE	Q55CL6	105	NKKGLLIKGESPKNS

## Sheet: Table S2
Supplementary Table S2 – The SUMO interaction training data set. Similar to Table S1, the table lists the non-redundant data set used in SUMO interaction training.
UniProt	Position	Core motifc	UniProt	Position	Core motif
Q96B65	91-95	GSQADTNVIDLTGDDKDDL	Q7KZF4	594-598	ELVLQREVEVEVESMDKAG
Q9C035	372-376	VSKKTAWILGVCAGFQPDA	Q9Y4E5	46-50	LRPVLEYIDLVSSDDEEPS
Q9C035	401-405	QPKYGYWVIGLEEGVKCSA	Q02224	2307-2311	NNFFNNRIIAIMNESTEFE
Q9C035	426-430	HTPSVPFIVPLSVIICPDR	Q9WRJ7	72-76	AIPVCETVIDLTAPSQSGA
P19893	200-204	IIDTAGCIVISDSEEEQGE	Q12873	1995-1999	KEPRAGEVICIDD******
Q69140	263-267	RFRRIFDLIELCGSLHHVW	Q01860	273-277	QLGLEKDVVRVWFCNRRQK
Q69140	511-515	CVVYDDDIIEVIDVETTEE	Q9DUN1	473-477	LRSFASGLVIVSLRSGIYV
Q9UJ78	117-121	KGNISETIVIDDEEDIETN	Q13547	257-261	EMFQPSAVVLQCGSDSLSG
Q5XJQ5	367-371	EDRKTDEVVVITDSEEEEV	Q08562	371-375	SEQKNSSIIILSDEDESGA
Q5XJQ5	378-382	TDSEEEEVVILNDQKSKKT	P32828	116-120	IDPSAHYVDLDQEPGSETL
P78317	36-40	ISLEAEPIELVETAGDEIV	Q69138	37-41	EGDWENVLIEISDSSSEEE
P78317	46-50	VETAGDEIVDLTCESLEPV	Q69138	192-196	DPQVTATIIHLQATLGCAS
P78317	57-61	TCESLEPVVVDLTHNDSVV	Q69138	867-871	GGQDATEVLDLSIHGRPRP
P78317	67-71	DLTHNDSVVIVDERRRPRR	Q1HVG4	107-111	VNPTQAPVIQLVHAVYDSM
P0C6Z8	37-41	TQAFLGKVTVIDYFTFQHK	Q1HVG4	222-226	AITYSAGIVQLPRMSDQNQ
P0C6Z8	344-348	LQFAAPKVVLLEVLSQMWN	Q1HVG4	420-424	CRAIVTDLSIIKVIEDEHR
O75925	457-461	SSNKNKKVEVIDLTIDSSS	Q1HVE1	18-22	SGLGTPLLVHLFVPDTVMA
Q06265	389-393	IGSQDAPIILSDSEEEEMI	Q1HVE1	183-187	TYDLKQILLEITQEENRGE
P29590	556-560	AGEAEERVVVISSSEDSDA	Q1HVE1	329-333	PATDLAEVSILGAPEREFR
Q9UBT2	587-591	TAQEQDDVLIVDSDEEDSS	Q1HVE1	342-346	PEREFRFLISVALRISASF
P49792	2632-2636	DSPSDDDVLIVYELTPTAE	Q1HVE1	368-372	AWTAQQEIPVVIPTSYSRI
Q7Z333	1013-1017	GDTSRGQVIIISDSDDDDD	Q1HVE1	452-456	LVGAASQLVALGTDGHCVH
P23497	323-327	HHNQASDIIVISSEDSEGS	P0CK54	61-65	KTYMNVTLIVLKPKKKPTY
Q9NS56	906-910	DNASRSPVVITIDSDSDKD	P0CK54	158-162	QDITPSEIIPLGRGGAWYA
Q8N3Z6	154-158	GVIREVMIIEVSSSEEEES	P0CK54	199-203	FPSLTHFINLLTRCDNGEC
Q8N3Z6	74-78	SKPNQKKLIVLSDSEVIQL	P0CK54	220-224	CYGAGAHVNILRGWTEDDS
Q8N3Z6	82-86	IVLSDSEVIQLSDGSEVIT	P0CK54	273-277	KPEDAPFVVGLRFNPPKMH
Q9UKY1	538-542	NNDSSTTIIIDSSDETTES	Q1HVE7	385-389	GRDCSPRVNIVTAFFRKRS
Q6PEW1	263-267	IGSADCNVIEIDDTLDDSD	Q1HVE7	419-423	DASVEIPVAVLVTPVVLPD
Q6PEW1	277-281	LDDSDEDVILVESQDPPLP	Q1HVF0	33-37	GRWWAIWVVGIVPIKREDV
Q8N2W9	465-469	NGKPGADVVDLTLDSSSSS	Q1HVF0	47-51	KREDVETLIVVQACQPPLG
Q96B23	388-392	TWASPAEVVDLTLDEDSRR	Q1HVF0	217-221	LRPVTYEVDLVSSDGATGR
Q96B23	331-335	IASSDSEVEIVGVQEHARC	Q1HVF0	239-243	ARRHRVSLKILEPAGGFES
Q6VMQ6	966-970	TGSDSSGVIDLTMDDEESG	Q1HVF0	644-648	LRLSGSHVCLLDKDGARPA
O95551	280-284	CGGLPNNIVDVWEFLGKPK	Q1HVF0	678-682	FREIMAFLLDVISALHPGY
Q9H2X6	887-891	TPSPTVSVITISSDTDEEE	Q1HVF0	705-709	ETDLLMTVLSLF*******
Q9H2X6	885-889	PDTPSPTVSVITISSDTDE	Q1HVC3	112-116	LNPHDLCLCLICVGAAILD
Q13569	134-138	ILTFNLDIVIIGINPGLMA	Q1HVC3	121-125	LICVGAAILDIPLLCAPRD
Q13569	308-312	GIERNMDVQEVQYTFDLQL	Q1HVC3	321-325	FLSMDPGLVTLKDAWTLFP
O94451	446-450	AKRKRESLVIDLTISDDDE	P0C6Z3	13-17	RKPFAKAVPLLFLAATWLL
O13826	14-18	NGIDESSVIDLTRSPSPPV	P0C6Z3	74-78	FASIWALLTLVLVIIASAI
O13826	34-38	TSISSTNIIDLDAIPDDSF	Q1HVG2	15-19	RVPLFTAIALVIVLLLAYF
Q9UT72	19-23	DQRLSPEVIDLTEDIEDDG	Q1HVG2	148-152	FYGPTPDILPVVTRNLNAI
Q9UT72	38-42	ADVSEVTLLDLTRIPEFQP	Q9UGC6	64-68	HTTKMESIQVLEECQNPTA
P32828	24-28	DNNPNETVILIDSDKEEDA	Q9UGC6	141-145	RMIYEDYISILSPKEVSLD
Q8N0B5	176-180	QRQSSRQVVIIDLSDDDED	P49792	2711-2715	ADNEKECIIVWEKKPTVEE
Q8N0B5	233-237	NNNQDKEVVDLTLSPPQSP	Q13330	711-715	APVNDEPIVIED*******
Q9VNJ0	179-183	IRRRTSPVEVIDLSHLDRA	P21081	119-123	DWKDANPVTIINEYCQITK
Q9VNJ0	239-243	RSAENDPVVDLDVASPPKR	Q77NN8	96-100	EPSFEDSIDILPGDVIDLL
Q9USX3	214-218	FSTNEPVISVVLQLAVIGQ	Q77NN8	104-108	DILPGDVIDLLPPSPGPSR
Q9USX3	268-272	ERKKVDNVVLVFQNQRLWD	Q77NN8	406-410	DVKRCLTIDLTSESDSACK
Q9USX3	401-405	ELEDEDQVSVVLD******	Q9NVI1	682-686	LAWYKNTVIPLQQGEEEEE
P12954	1170-1174	SKLNNGEIIVID*******	Q6ZNA4	300-304	SGSIDEDVVVIEASSTPQV
Q9UER7	733-737	TQCDPEEIIVLSDSD****	Q6ZNA4	326-330	VTSTDSEVEIVTVGESYRS
Q9UER7	7-11	*MATANSIIVLDDDDEDEA	Q6ZNA4	382-386	LRQNAAEVVDLTVDEDEPT
Q04195	481-485	SSHPSEPIIINLDSDDDEP	Q96RL1	41-45	RRLEDAFIVISDSDGEEPK
Q92828	511-515	REVQAKQLELEIKNLRMGS	P53044	357-361	KAPKSPEVIEID*******
P10242	267-271	PYPVALHVNIVNVPQPAAA	O42915	338-342	KGSSDDPIDIDA*******
O43474	102-106	ETEEFNDLLDLDFILSNSL	P10862	139-143	VNAADDDLQIVATSERKLA
O00257	462-466	AALPQPEVILLDSDLDEPI	O14980	430-434	RMAKPEEVLVVENDQGEVV
O00257	540-544	FKPFFGNIIITDVTANCLT	Q92985	448-452	GRPKEKSLVLVKLEPWLCR
Q9UHP3	91-95	GSQADTNVIDLTGDDKDDL	P25454	319-323	RLADQFGVAVVVTNQVVAQ
Q15047	122-126	ESSRPTEIIEIPDEDDDVL	O09130	43-47	ARLIPDTVLVDLVSDSDEE
P14291	709-713	KDCNNCNITDILESTTVID	O09130	105-109	VRRRRRRLLDPGEAPVVPV
P14291	758-762	SNELVRKISIINQELNKKI	O09130	134-138	LIPDNSSLLKLCPSEPEDE
Q06340	120-124	RSVMKESVVEINSSESDLD	O09130	243-247	LQSTDDEVVLVEGPVLPQS
Q9UKL0	270-274	EANGNNPIDIEVDQNKESK	Q06032	96-100	PICRSSDISIINLVESKQL
Q6UN15	153-157	SINGVPLLEVDLDSFEDKP	P53939	391-395	GETKSNPIIIPDSQDDSIL
Q09028	115-119	FGSVSGKIEIEIKINHEGE

## Sheet: Table S3
Supplementary Table S3 – An additional test set. The additional test set used in the sumoylation evaluation is included in this table.
UniProt	Position	Peptide
Q55CL6	105	NKKGLLIKGESPKNS
P37275	347	QLSVNQIKTEPVDYE
P37275	774	PLNLSCAKKEPQKDS
P54253	696	NLKNGSVKKGQPVDP
P54252	166	GYSIFVVKGDLPDCE
P00445	70	PHFNPFKKTHGAPTD
P52597	72	DDVKMALKKDRESMG
Q8WW38	324	LNSHSGVKMEEFLPP
Q8WW38	471	SFSYTKIKSEPSSPR
Q8WW38	915	SYERSIIKCEKNGNL
Q8WW38	955	AAQLIATKEENRHLF
Q9ULV5	293	EKGLALLKEEPASPG
Q9UPN9	776	KSDQVKVKQEPGTED
Q9UPN9	793	CSFSGGVKQEKTEDG
Q9UPN9	796	SGGVKQEKTEDGRRS
Q9UPN9	839	ASLENHVKIEPADMN
O35779	240	EQGRAAVKQEPPGDP
O35779	255	SAAPKRLKLEARGAL
Q9UGL1	242	RAEAMNIKIEPEETT
Q9UGL1	278	KEMKSSIKQEPIERK
Q86Z02	25	FCSAKKLKIEPSGWD
Q86Z02	1203	GYPLSPTKISQYSYL
Q13526	6	**MADEEKLPPGWEK
Q13526	63	RCSHLLVKHSQSRRP
P53150	301	ISNQSVIKMEDDDFD
P61978	422	HESGASIKIDEPLEG
P09651	113	KIFVGGIKEDTEEHH
Q9NQB0	320	AIVTPTVKQESSQSD
P35719	137	PKSLKEFKDIPDLKL
Q14814	439	THPHISIKSEPVSPS
P41277	64	RTYDAIAKFAPDFAD
Q9UKY1	159	TFDGSFVKEENAEQA
Q9UKY1	454	VPTSQSVKHETALVN
Q9UKY1	626	KKKSKALKEEKMEID
P18847	42	ANLTPFVKEELRFAI
P80204	389	LDDSINMKHFESFKR
P11938	240	SNSNSDNKDSIRPKT
P11938	246	NKDSIRPKTEIISTN
Q9UDV7	293	QDASSQVKREDTLCV
Q9UDV7	331	QDLLSRIKQEEHQCV
Q9UDV7	369	HDILSWIKQEEQPYP
P04911	127	KKSAKATKASQEL**
P02293	7	*MSAKAEKKPASKAP
P02293	8	MSAKAEKKPASKAPA
P02293	17	ASKAPAEKKPAAKKT
P02293	18	SKAPAEKKPAAKKTS
Q15022	73	AAVLPVKKPKMEHVQ
O60481	248	RYMRQPIKQELSCKW
Q5T5U3	1443	LDNVFFKKENVEQCH
P57739	218	PGQPPKVKSEFNSYS
P04585	1193	SCDKCQLKGEAMHGQ
P04585	1283	ACWWAGIKQEFGIPY
P04585	1391	GPAKLLWKGEGAVVI
P04516	19	SISSSIFKNESSSTT
P04516	82	SIRSNAVKTNADAGV
P04516	133	VSISTNHKKEKSKKD
P04516	134	SISTNHKKEKSKKDK
P04516	136	STNHKKEKSKKDKSR
P04516	138	NHKKEKSKKDKSRKH
P04516	139	HKKEKSKKDKSRKHY
P04516	141	KEKSKKDKSRKHYPR
P04516	144	SKKDKSRKHYPRIEA
Q04206	37	RGMRFRYKCEGRSAG
Q04206	122	NLGIQCVKKRDLEQA
Q04206	123	LGIQCVKKRDLEQAI
Q06624	35	QANMRSAKVLLINLG
O15350	627	KARKQPIKEEFTEAE
Q92754	10	WKITDNVKYEEDCED
P10107	257	KALDLELKGDIEKCL
Q8AXX8	52	EEEETKVKKEQDSED
Q8AXX8	341	ADSKAQVKTESSSTS
